# Supplementary material for: Synthesis, Molecular Docking Study, and Cytotoxicity Evaluation of Some Novel 1,3,4-Thiadiazole as Well as 1,3-Thiazole Derivatives Bearing a Pyridine Moiety
Source: Molecules. 2022 Sep 27;27(19):6368. doi: 10.3390/molecules27196368 (PMC9572991; doi:10.3390/molecules27196368)
Supplement: Supplementary file 1 [file molecules-27-06368-s001.zip]

Archive with 1 entries (1 files):
- molecules-1920307-supplementary.pdf
